# Supplementary material for: The SRC-family serves as a therapeutic target in triple negative breast cancer with acquired resistance to chemotherapy
Source: Br J Cancer. 2024 Oct 10;131(10):1656–67. doi: 10.1038/s41416-024-02875-5 (PMC11554838; doi:10.1038/s41416-024-02875-5)
Supplement: Supplementary file 3 — Supplementary Table S1 [file 41416_2024_2875_MOESM3_ESM.xlsx]

## Sheet: Sheet1
Supplementary Table S1. Organoid Medium (OM+) composition.
OM components	Supplier	Catalogue #	Final concentration
Advanced DMEM/F12	Gibco	12634010	1x
Penicillin/Streptomycin	Gibco	15140-122	100 U/ml
GlutaMax 100x	Gibco	35050061	1x
Hepes	Gibco	15630056	10 mM
R-Spondin1 conditioned medium produced from Cultrex 293T R-Spondin 1-expresing Cells*	R&D Systems	3710-001-01	0.1
Neuregulin 1	Peprotech	100-03	5 nM
FGF 7	Peprotech	100-19	5 ng/ml
FGF 10	Peprotech	100-26	20 ng/ml
EGF	Peprotech	AF-100-15	5 ng/ml
Noggin	Peprotech	120-10C	100 ng/ml
Y-27632	Abmole	Y-27632	10 mM
B27 supplement	Gibco	17504-44	1x
N-Acetylcysteine	Sigma	A9165-5g	1.25 mM
Nicotinamide	Sigma	N0636	5 mM
Nutlin-3**	Cayman	10004372	5 µM
*Prepared as described by the manufacturer.
**Used only for tumor with mutated p53.
