# Supplementary material for: The SRC-family serves as a therapeutic target in triple negative breast cancer with acquired resistance to chemotherapy
Source: Br J Cancer. 2024 Oct 10;131(10):1656–67. doi: 10.1038/s41416-024-02875-5 (PMC11554838; doi:10.1038/s41416-024-02875-5)
Supplement: Supplementary file 4 — Supplementary Table S2 [file 41416_2024_2875_MOESM4_ESM.xlsx]

## Sheet: Sheet1
Supplementary Table S2. Proteins included in Pathway activity score (PAS) calculation
Pathway	Predictor	Weight
PI3K/AKT	AKT pS473	0.5
	AKT pT308	0.5
	GSK-3A/B pS21/S9	1
	INPP4B	-1
	P27 pT198	1
	PRAS40 pT246	1
	PTEN	-1
	TUBERIN pT1462	1
MAPK/ERK	B-RAF pS445	1
	c-JUN pS73	1
	C-RAF pS338	1
	JNK pT183/Y185	1
	MAPK pT202/Y204	1
	MEK1 pS217/S221	1
	P38-MAPK pT180/Y182	1
	P38-MAPK	1
	P90RSK pT573	1
	YB1 pS102	1
SFK	LCK*	1
	LYN	1
	SRC*	1
	SRC pY416*	1
	SRC pY527*	-1
* Proteins incldued in the SFK-PAS calculation in the tumors from the NeoAva cohort
