# Supplementary material for: The SRC-family serves as a therapeutic target in triple negative breast cancer with acquired resistance to chemotherapy
Source: Br J Cancer. 2024 Oct 10;131(10):1656–67. doi: 10.1038/s41416-024-02875-5 (PMC11554838; doi:10.1038/s41416-024-02875-5)
Supplement: Supplementary file 5 — Supplementary Table S3 [file 41416_2024_2875_MOESM5_ESM.xlsx]

## Sheet: Sheet1
Supplementary Table S3 . Antibodies/dyes used for SWI, IF and IHC.
Primary antibodies/dyes	Supplier	Catalogue #	Dilution
Simple Western Immunoassay
SFK	Cell Signaling Technology	2110	200
Phospho-SFK pY416	Cell Signaling Technology	2101	30
FYN	Cell Signaling Technology	4023	50
LYN	Cell Signaling Technology	2796	50
Phospho-LYN Y397	Cell Signaling Technology	70926	50
P44/42 MAPK (ERK1/2)	Cell Signaling Technology	4695	50
Phospho-P44/42 MAPK (ERK1/2) T202/Y204	Cell Signaling Technology	4370	400
Pan-AKT	Cell Signaling Technology	9272	50
Pan-phospho AKT T308	Cell Signaling Technology	9275	50
AKT3	Cell Signaling Technology	14982	50
β-ACTIN	Sigma-Aldrich	A5316	200
GAPDH	Cell Signaling Technology	5174	50-200
Immunofluorescence
Ki67	Invitrogen	PA5-114437	750
PanCK	AbCam	ab86734	400
DAPI	Sigma-Aldrich	D9542	1µg/mL
donkey anti-rabbit Alexa-555	Invitrogen	A32794	400
goat anti-mouse Alexa-488	Invitrogen	21141	800
Immunohistochemistry
EpCAM	AbCam	Ab20160	50
CK19	Novus Biologicals	NBP1-78278	400
E-CADHERIN	AbCam	Ab1416	20
VIMENTIN	Daco	M0725	200
Ki67	Invitrogen	MA5-14520	100
MDR1	AbCam	Ab170904	50
Phospho-SFK Y416	Cell Signaling Technology	2101	100
Live-Dead staining
Calcein-AM	Invitrogen	65-0853	1 µM
Propidium Iodide	Invitrogen	P3566	350 nM
