# Supplementary material for: The SRC-family serves as a therapeutic target in triple negative breast cancer with acquired resistance to chemotherapy
Source: Br J Cancer. 2024 Oct 10;131(10):1656–67. doi: 10.1038/s41416-024-02875-5 (PMC11554838; doi:10.1038/s41416-024-02875-5)
Supplement: Supplementary file 6 — Supplementary Table S4 [file 41416_2024_2875_MOESM6_ESM.xlsx]

## Sheet: Sheet1
Supplementary Table S4. Genomic variants in MAS98.12
SYMBOL	GENOMIC CHANGE	VARIANT CLASS	ALLELIC SUPPORT TUMOR	VAF TUMOR	ONCOGENICITY CLASSIFICATION	ONCOGENICITY SCORE	HGVSp short	COSMIC MUTATION ID
TP53	17_7676011_T_C	SNV	0.83	0.988	VUS	3	p.K120E	COSV52676498, COSV52692352, COSV53551619, COSV53685479
ATL1	14_50620704_G_A	SNV	0.39	0.973	VUS	2	p.R323Q
FNDC3A	13_49191063_T_A	SNV	3.59	0.949	VUS	2	p.C665S
ADGRB3	6_69235039_A_T	SNV	14.84	0.847	VUS	2	p.E872V
KRT84	12_52383795_G_A	SNV	16.87	0.821	VUS	2	p.R184W	COSV57771418
LPIN1	2_11767812_G_A	SNV	31.115	0.782	VUS	2	p.G81E	COSV56768628
KDELR2	7_6469645_G_A	SNV	111.193	0.626	VUS	2	p.P101L
MAPK10	4_86107281_G_C	SNV	25.3	0.521	VUS	2	p.T103R
ADGRL3	4_61983389_T_A	SNV	20.21	0.513	VUS	2	p.C1008S
HOXB2	17_48544856_G_C	SNV	55.59	0.507	VUS	2	p.A19G
MAST1	19_12865391_G_A	SNV	202.159	0.445	VUS	2	p.A572T
SRGAP3	3_8994479_G_A	SNV	149.94	0.37	VUS	2	p.R758W	COSV100840605
FGFR3	4_1805917_A_G	SNV	61.34	0.368	VUS	2	p.M605V
FUBP3	9_130630787_G_A	SNV	99.43	0.312	VUS	2	p.G426D	COSV100156305
PRKAR1B	7_584538_C_T	SNV	132.47	0.278	VUS	2	p.E247K	COSV64319148
AMPD3	11_10501573_G_A	SNV	63.21	0.255	VUS	2	p.G609R	COSV101158260, COSV67332562
PLCB1	20_8649399_C_T	SNV	153.42	0.227	VUS	2	p.R182W	COSV62072064
CHST7	X_46574727_G_A	SNV	229.54	0.203	VUS	2	p.D266N
PITPNC1	17_67692601_G_A	SNV	162.33	0.185	VUS	2	p.E238K	COSV55445707
MAT2A	2_85542213_T_C	SNV	114.24	0.166	VUS	2	p.I203T
IFT172	2_27459734_C_T	SNV	76.16	0.159	VUS	2	p.A873T
TNXB	6_32042556_C_T	SNV	184.33	0.144	VUS	2	p.G4037R
SLC25A36	3_140976340_G_C	SNV	119.19	0.133	VUS	2	p.E275Q
PTPRK	6_127976979_C_T	SNV	106.12	0.113	VUS	2	p.V1263M
KDM4C	9_6805759_T_C	SNV	196.24	0.098	VUS	2	p.L102P
