# Supplementary material for: The SRC-family serves as a therapeutic target in triple negative breast cancer with acquired resistance to chemotherapy
Source: Br J Cancer. 2024 Oct 10;131(10):1656–67. doi: 10.1038/s41416-024-02875-5 (PMC11554838; doi:10.1038/s41416-024-02875-5)
Supplement: Supplementary file 7 — Supplementary Table S5 [file 41416_2024_2875_MOESM7_ESM.xlsx]

## Sheet: Sheet1
Supplementary Table S5. Genomic variants specific to MAS98.12PR
Top 15 variants sorted by VAF then Oncogenicity score
SYMBOL	GENOMIC CHANGE	VARIANT CLASS	ALLELIC SUPPORT TUMOR	VAF TUMOR	ONCOGENICITY CLASSIFICATION	ONCOGENICITY SCORE	HGVSp short	COSMIC MUTATION ID
ATRX	X_77681632_T_TTCTG	insertion	57.6	0.102	Likely_Oncogenic	9	p.E1209fs
ATRX	X_77681636_TCAGA_T	deletion	62.6	0.099	Likely_Oncogenic	9	p.S1206fs
NKAPD1	11_112075638_A_G	SNV	66.33	0.327	VUS	2	p.N22D
NCOR1	17_16080494_A_G	SNV	65.27	0.315	VUS	2	p.I1105T
UBR4	1_19101588_G_A	SNV	41.16	0.251	VUS	2	p.R4319C	COSV100921331
SMARCA5	4_143545531_T_G	SNV	64.1	0.147	VUS	2	p.F782C	COSV104620555
SMARCA5	4_143545524_C_G	SNV	68.11	0.143	VUS	2	p.R780G	COSV104620554
RNF213	17_80372680_C_T	SNV	200.14	0.065	VUS	2	p.R4233C	COSV60400689
PLCL2	3_16885062_G_A	SNV	2.41	0.971	VUS	1	p.G8D
GDF7	2_20670771_GC_AA	substitution	30.1	0.758	VUS	1	p.L234M
SLC44A2	19_10636324_C_T	SNV	209.78	0.27	VUS	1	p.T412I
CD276	15_73703919_G_A	SNV	137.41	0.241	VUS	1	p.V332M
USP24	1_55081420_C_G	SNV	45.11	0.222	VUS	1	p.R2327P
PIEZO1	16_88731819_CG_C	deletion	182.48	0.216	VUS	1	p.R1028fs
ME1	6_83430921_G_C	SNV	192.41	0.174	VUS	1	p.H12D
