# Supplementary material for: The SRC-family serves as a therapeutic target in triple negative breast cancer with acquired resistance to chemotherapy
Source: Br J Cancer. 2024 Oct 10;131(10):1656–67. doi: 10.1038/s41416-024-02875-5 (PMC11554838; doi:10.1038/s41416-024-02875-5)
Supplement: Supplementary file 8 — Supplementary Table S6 [file 41416_2024_2875_MOESM8_ESM.xlsx]

## Sheet: Sheet1
Supplementary Table S6. Differentially expressed protein in MAS98.12PR vs. PS
Only proteins with |log2FC| > 0.2 & P.Value < 0.05
Antibody target	log2FC	AveExpr	t	P.Value	adj.P.Val	B
PAR	-1.723	0.713	-3.317	0.006	0.102	-2.278
MAPK/ERK pT202/Y204	1.588	0.288	4.542	0.001	0.06	-0.167
NDRG1 pT346	0.963	-0.036	2.682	0.02	0.209	-3.388
U-HISTONE-H2B	-0.891	0.208	-4.197	0.001	0.06	-0.746
STING	0.631	-0.138	4.626	0.001	0.06	-0.028
WIPI2	-0.599	0.077	-4.345	0.001	0.06	-0.496
HISTONE-H3	-0.571	0.206	-2.605	0.023	0.215	-3.521
AKT pT308	0.563	0.088	3.081	0.01	0.141	-2.692
TFRC	0.543	-0.047	2.229	0.046	0.269	-4.151
GLUTAMATE-D1-2	-0.531	0.218	-2.581	0.024	0.215	-3.562
TROP2	0.476	0.066	2.209	0.047	0.275	-4.184
CLAUDIN-7	0.472	0.061	2.465	0.03	0.226	-3.76
HSP60	0.46	-0.019	4.06	0.002	0.065	-0.98
FOXO3	0.444	0.012	2.557	0.025	0.221	-3.604
GRANZYME-B	-0.407	0.038	-2.583	0.024	0.215	-3.559
FOLATE-BINDING-PROTEIN	0.393	-0.043	3.64	0.003	0.069	-1.709
HSP27 pS82	0.362	-0.03	4.204	0.001	0.06	-0.734
AKT	0.345	-0.045	3.844	0.002	0.065	-1.354
RB pS807/S811	0.344	0.056	5.125	0	0.054	0.776
RAB11FIP1	0.336	-0.019	2.264	0.043	0.259	-4.094
SRC pY527	-0.329	0.009	-3.822	0.002	0.065	-1.393
PMS2	-0.312	0.049	-7.463	0	0.003	4.021
HISTONE-H3 pS10	-0.29	0.062	-3.935	0.002	0.065	-1.196
FTO	-0.282	-0.016	-2.624	0.022	0.212	-3.489
MEK1 pS217/S221	0.28	0.025	3.69	0.003	0.068	-1.621
ULK1 pS757	0.276	-0.012	3.367	0.006	0.096	-2.189
DM-HISTONE-H3	-0.269	0.065	-3.69	0.003	0.068	-1.622
PKC-B-II pS660	0.26	-0.008	2.629	0.022	0.212	-3.48
PHLPP	0.255	0.048	3.09	0.009	0.141	-2.677
GLUCOCORTICOID-RECEPTOR	-0.214	-0.045	-2.477	0.029	0.226	-3.74
PLC-GAMMA1 pS1248	0.201	0.013	2.884	0.014	0.159	-3.038
