# Supplementary material for: The SRC-family serves as a therapeutic target in triple negative breast cancer with acquired resistance to chemotherapy
Source: Br J Cancer. 2024 Oct 10;131(10):1656–67. doi: 10.1038/s41416-024-02875-5 (PMC11554838; doi:10.1038/s41416-024-02875-5)
Supplement: Supplementary file 9 — Supplementary Table S7 [file 41416_2024_2875_MOESM9_ESM.xlsx]

## Sheet: Sheet1
Supplementary Table S7. Normalized Reverse-Phase Protein Array (RPPA) data
Antibody	MAS98.12PR-rep1	MAS98.12PR-rep2	MAS98.12PR-rep3	MAS98.12PR-rep4	MAS98.12PR-rep5	MAS98.12PS-rep1	MAS98.12PS-rep2	MAS98.12PS-rep3	MAS98.12PS-rep4	MAS98.12PS-rep5	MAS98.12PS-rep6	MAS98.12PS-rep7
14-3-3-beta-R-V	0.061485	0.023694	-0.0157995	0.0122425	-0.0159605	0.0763195	-0.0774385	-0.0344225	-0.00046	0.024485	0.0347995	0.0675715
14-3-3-zeta-R-V	0.0887765	0.0502575	-0.116922	-0.040384	-0.016996	-0.03659	-0.020161	-0.072363	-0.0480605	-0.0021565	0.011661	-0.107097
4E-BP1-R-V	0.0303015	0.0346735	-0.043996	0.003887	0.047819	-0.009772	-0.088418	-0.209357	-0.0680665	-0.195822	-0.317743	-0.06276
4E-BP1_pS65-R-V	-0.088663	-0.612362	0.0392215	0.0088865	0.0351645	0.0015605	0.0107465	-0.414917	0.083592	-0.023123	-0.0497735	0.0374165
4E-BP1_pT37_T46-R-V	-0.0655525	0.0257225	-0.054585	0.005016	0.05842	-0.086637	-0.045471	-0.206037	-0.0254275	-0.0476215	-0.135257	-0.117975
53BP1-R-V	0.0334435	-0.159114	0.049425	0.021171	0.088778	0.16847	-0.007754	-0.020937	-0.0529355	-0.181954	-0.170873	-0.006007
A-Raf-R-V	0.0339295	-0.958538	-0.081922	0.161825	0.037511	-0.027897	-0.064182	-3.10888	-0.0224295	0.0092935	0.01887	0.019836
A-Raf_pS299-R-C	0.022793	0.029258	-0.0196085	-0.0163485	-0.0508255	0.0552905	0.0275795	0.0019005	0.039221	-0.001913	0.0584465	0.0209055
ACC_pS79-R-V	0.286827	-0.031459	0.300046	0.265201	-0.105857	0.0611035	-0.176925	-1.13758	-0.093783	-0.142982	-0.236118	0.154873
ACC1-R-C	0.094743	-0.101636	0.764057	0.0662465	0.11708	0.0186955	-0.13438	-0.29582	0.047121	0.00542	0.264064	0.0690175
AceCS1-R-V	0.234937	0.166935	0.125665	0.082042	-0.133875	0.239386	0.315721	0.258612	-0.0994635	-0.0625815	-0.099596	-0.173512
ACLY_pS455-R-V	-0.0625825	-0.0825495	-0.091214	-0.028308	0.073092	-0.029088	-0.106046	-0.234898	-0.109989	0.0511575	-0.130871	-0.03735
ACSL1-R-V	-0.005238	-0.380767	-0.114896	0.273164	0.0104995	-0.0925565	-0.0680455	0.329408	-0.03428	-0.135469	-0.282027	0.0844925
ACVRL1-R-C	0.019659	-0.065863	-0.0482255	0.187975	-0.0453935	-0.0206185	-0.0364665	0.254881	-0.024233	0.050887	0.0247295	0.0622925
Akt-R-V	0.172681	0.391767	0.071702	-0.025736	0.169184	0.079025	-0.006654	-0.344449	-0.222311	-0.182151	-0.363914	-0.279823
Akt_pS473-R-V	0.0607985	0.968571	-0.051458	-0.104817	0.104	-0.069195	-0.11956	-0.713669	-0.0426785	-0.0103175	0.232461	-0.065986
Akt_pT308-R-V	0.201759	0.977722	0.287316	-0.0476715	0.660658	-0.279641	-0.153533	-0.714425	0.051426	-0.03587	0.16727	-0.0630285
Akt1-R-V	0.0695375	0.0383855	-0.028728	-0.089656	0.101219	0.028532	-0.159765	-0.098659	-0.0055045	-0.0657345	-0.10661	0.016829
Akt1_pS473-R-V	-0.196351	0.188492	-0.077428	-0.226904	0.247381	-0.337451	-0.016162	-0.368079	0.122392	0.0270765	-0.093128	-0.125975
Akt2-R-V	0.084578	0.156168	0.0121505	0.0831095	0.0753235	-0.0835125	-0.0181565	0.0352015	-0.017929	-0.046679	0.0397345	-0.154428
Akt2_pS474-R-C	0.0581325	-0.0136295	0.198976	0.017762	0.111018	0.100494	-0.040115	-0.049636	0.149216	-0.0505365	-0.037579	0.02698
ALKBH5-R-V	-0.078774	-0.009342	-0.108758	0.0067105	-0.0144175	-0.0475175	-0.0546305	0.112737	0.060292	0.071338	0.206218	0.171937
Ambra1_pS52-R-C	-0.082567	0.029599	-0.14377	-0.201405	-0.227081	-0.0753345	0.0013845	-0.0893095	-0.053417	-0.002254	-0.0056745	-0.0928405
AMPK-a2_pS345-R-V	-0.143187	-0.072434	0.0173885	0.0627315	0.0120215	-0.105693	-0.0294095	-0.188786	0.047791	0.028239	-0.276884	-0.0465805
AMPKa-R-C	-0.182928	0.001529	0.0338865	-0.0098245	0.0200985	0.101435	-0.0552735	-0.0594725	0.078724	-0.073564	-0.135372	0.142294
AMPKa_pT172-R-C	0.031791	0.076132	0.0460095	0.137828	-0.114189	0.222996	0.0607925	0.0271815	-0.023303	-0.396005	-0.0667095	0.0665215
AR-R-V	0.073895	0.019738	0.0026205	-0.0212055	-0.0009335	0.114974	-0.0681145	-0.122124	-0.042517	-0.030429	-0.0753205	0.0558375
ARID1A-R-C	-0.0045185	0.0143055	0.204173	-0.030807	0.233904	-0.349637	0.959031	0.038722	0.146344	0.0228335	0	-0.11206
ASNS-R-V	-0.023793	-0.085753	0.0439595	0.173858	-0.0655225	-0.187159	0.0444985	-0.156087	0.129547	0.179936	0.310767	0.0870885
Atg3-R-V	0.0817155	0.0081045	-0.027488	0.124562	0.042902	-0.027824	0.049769	-0.042453	-0.0204385	0.0143835	-0.195097	-0.113282
Atg4B-R-C	-0.148853	-0.113416	0.040602	0.079211	0.045918	-0.110714	0.028033	-0.002171	0.0710465	0.0312015	-0.07483	0.007885
Atg5-R-C	-0.027776	-0.030828	0.358986	0.114312	0.39063	-0.0140855	0.36066	-0.321006	0.339726	-0.029561	0.0680965	-0.0693375
Atg7-R-V	0.0990605	0.0088625	0.014412	0.108787	0.115668	0.055344	0.226954	0.214438	-0.0746465	-0.0588835	-0.271207	-0.200513
ATM-R-V	0.0728165	-0.0118835	0.092632	0.123749	0.155299	0.100941	-0.078715	0.025856	0.132861	0.0238265	0.124849	-0.044899
ATM_pS1981-R-V	0.103363	0.0398205	0.253101	-0.009625	-0.013979	0.224166	-0.081833	0.007427	0.172994	0.0034155	0.043152	0.283388
ATP5H-R-V	-0.00893	-0.011098	-0.0173205	0.11797	0.0058145	-0.0099095	-0.0104965	0.197399	-0.066624	0.006227	-0.0227085	-0.0183985
ATR-R-V	0.052913	0.007126	0.0221065	0.0406215	-0.0287535	0.0237375	0.0296395	0.239364	-0.018646	0.020219	0.0663705	-0.0421855
ATR_pS428-R-C	-0.174398	-0.124368	0.0238505	-0.0366835	0.0183635	-0.101613	0.0607435	0.0185185	0.093088	0.022101	-0.0382955	-0.0338625
ATRX-R-C	0.130602	-0.147499	-0.0543695	-0.924652	-0.0379825	0.11025	-0.452611	-0.775213	0.719565	0.126929	-0.484069	-0.0482005
Aurora-A-R-C	0.0553475	0.0189255	-0.026429	-0.05372	-0.026549	-0.076266	0.013433	-0.277547	-0.0181915	0.0084195	0.08218	-0.038731
Aurora-ABC_pT288_pT232_pT198-R-C	-0.08336	0.026585	-0.0609735	-0.119618	-0.0480805	-0.0129065	0.0008125	-0.241702	-0.043032	0.00076	0.0600975	-0.0337565
Aurora-B-R-V	-0.0565885	0.0183295	-0.1288	0.008399	-0.005144	-0.11211	0.022555	0.168764	0.0247245	0.117349	0.234206	0.028628
Axl-R-V	-0.125169	-0.0081735	-0.022759	-0.104655	-0.057146	-0.070195	0.086936	-0.035866	0.0610845	0.0459745	-0.037956	0.004383
b-Actin-R-C	-0.182301	-0.0892655	-0.104051	0.091651	-0.001664	-0.050015	-0.067384	0.127124	-0.102886	0.14524	-0.082014	-0.036362
b-Catenin-R-V	-0.161518	0.0167085	-0.133334	-0.024398	0.002663	-0.045749	-0.050005	-0.040851	-0.0885555	-0.0274385	-0.133224	-0.114463
b-Catenin_pT41_S45-R-V	-0.0974	-0.183295	0.0822835	0.0351635	0.129308	0.0555925	-0.0342505	-0.0467215	0.098343	-0.020638	-0.152583	0.137444
B-Raf-R-C	0.089158	-0.121151	-0.0711405	-0.141909	0.0370155	-0.0548655	-0.0634685	-0.128785	-0.067082	-0.092022	-0.121338	-0.100625
B-Raf_pS445-R-V	0.048803	-0.018031	-0.0086575	-0.0918155	0.121319	-0.0192075	-0.0357135	-0.117434	0.025307	-0.031233	-0.0550195	-0.0795965
B7-H3-R-C	0.0999395	-0.233969	0.164134	-0.007625	-0.110567	0.10667	0.103169	0.163323	0.0913435	0.0068395	-0.103131	0.112602
B7-H4-R-C	0.065369	-0.057728	0.213779	0.0494755	0.0793135	-0.0472775	-0.0465155	0.144177	0.082864	-0.008373	-0.0986215	0.139225
Bad_pS112-R-V	0.0477645	-0.0189675	0.024082	0.021462	0.026714	0.063836	0.01654	0.022395	0.0996065	-0.0146725	0.008602	0.070539
Bak-R-C	0.021331	0.012404	-0.106049	-0.0792875	0.0007815	0.0006285	-0.0009425	-0.0576605	-0.039106	0.005779	-0.0729825	-0.0425235
Bax-R-V	-0.0252475	-0.0055075	-0.080963	-0.033673	-0.011758	-0.009137	-0.024461	0.022346	-0.0601905	0.0237995	-0.13652	-0.043612
Bcl-xL-R-V	0.064915	0.043008	0.100356	0.166963	0.0971095	0.16095	-0.392224	0.128803	0.128906	-0.398893	0.0429835	0.275902
Bcl2-R-C	0.037172	-0.020865	0.0592215	0.0183695	-0.0047985	0.159572	-0.0379315	-0.0037065	-0.012293	0.01684	-0.160286	0.161882
BCL2A1-R-V	-0.0720815	-0.100269	0.061815	-0.051409	0.023386	0.083315	0.030303	0.072089	0.163866	-0.0113445	-0.00261	0.221236
Beclin-R-C	-0.0908325	0.0461835	-0.099815	-0.109498	-0.265068	-0.016485	0.014152	-0.050335	-0.0443845	-0.0188385	-0.073904	-0.070817
Bid-R-C	0.0370195	-0.0054965	-0.123745	-0.018239	-0.092929	-0.048642	-0.040785	0.05271	-0.0251245	0.0328415	0.115558	-0.083287
Bim-R-V	-0.006118	0.091089	-0.0651005	-0.0586895	-0.142777	-0.0021545	0.121649	0.242544	0.233297	-0.047128	0.16887	-0.0517705
BMK1-Erk5_pT218_Y220-R-V	-0.041448	0.014247	-0.0140315	-0.0699445	-0.0929475	0.0551395	0.0696445	-0.417226	0.061601	0.013098	-0.0024305	0.0152845
BRD4-R-V	-0.159957	0.0976155	0.0244	-0.291372	-0.228507	-0.074701	0.200725	-0.172239	0.196548	0.0526355	0.015154	-0.129911
c-Abl-R-V	-0.055134	0.025039	0.0145905	-0.0109775	0.0355885	-0.0981675	0.0269155	0.0659585	-0.012519	-0.022069	-0.0488675	-0.106444
c-Abl_pY412-R-C	0.013881	-0.000208	-0.0135735	-0.0024845	-0.0465145	0.0464395	-0.0190115	0.0036975	-0.00096	0.027553	-0.0208575	0.0673395
c-IAP2-R-C	0.0495625	0.0583605	-0.040605	-0.138356	-0.195701	0.076891	0.184567	-0.045097	-0.35904	0.12178	0.104379	0.140127
c-Jun_pS73-R-V	-0.130773	0.0213625	-0.088227	0.010508	-0.008177	-0.055001	0.028345	0.046579	-0.0890935	-0.0172275	0.109937	0.140753
c-Kit-R-V	-0.0229445	0.0049105	-0.080749	-0.388421	-0.008306	-0.085366	0.317039	-0.080205	0.0222515	0.222617	0.165762	0.016783
c-Met_pY1234_Y1235-R-V	-0.090353	-0.175122	-0.0076015	0.0364205	-0.0102405	-0.0122085	0.0109095	0.0156875	-0.027572	0.022282	-0.0535845	0.0177195
c-Myc-R-C	-0.013885	0.110665	-0.122171	-0.13691	-0.0586465	-0.0463895	0.102968	0.140052	0.056044	0.027747	0.210561	-0.126645
C-Raf-R-C	-0.0124755	0.0959445	0.2116	0.104891	-0.418941	0.094574	0.292999	0.098029	0.268394	-0.673185	0.183428	0.201903
C-Raf_pS338-R-V	0.016112	0.017671	-0.0152095	-0.0218855	-0.0044855	-0.0057935	0.113961	-0.124283	-0.195496	0.038718	-0.0844325	-0.0326765
CA9-R-C	-0.12319	0.005205	-0.0841545	-0.0790235	-0.0186265	-0.0237345	0.0486665	0.0340995	0.042605	0.02214	0.0559935	-0.0117735
Cadherin-6-R-C	-0.0383795	-0.0175635	0.295279	0.009742	0.026507	0.081223	-0.012991	-0.194867	0.0564755	-0.0144655	-0.104317	0.039747
Calnexin-R-V	0.110681	-0.002758	0.126446	0.0376645	0.0795445	-0.0632445	-0.286077	-0.11566	-0.095138	-0.084813	-0.0415475	0.143297
Caspase-3-cleaved-R-C	-0.022669	-0.100192	0.129372	0.0708655	0.0136135	0.0133865	0.0377655	-0.132447	0.000555	-0.001572	-0.127405	0.0828135
Caspase-7-cleaved-R-C	-0.0570095	-0.0769805	-0.065866	0.000272	-0.039146	0.034083	-0.000937	0.011178	0.0310955	0.0511875	-0.05304	-0.007357
Caspase-8-cleaved-R-C	-0.517968	-0.131312	0.103783	0.013087	0.045651	0.035505	0.023653	0.055399	0.0839185	-0.0336095	0.011423	0.15645
Caveolin-1-R-V	0.0861135	-0.0283175	-0.117264	0.041752	-0.134244	0.026637	0.020317	0.111261	-0.0429385	0.0206655	0.036867	-0.00957
CD134-R-V	0.09599	-0.117783	0.133234	0.178732	-0.0037205	-0.0949245	-0.0035995	0.284685	-0.176195	0.125923	0.271998	0.0222105
CD20-R-C	-0.0228025	0.0019705	0.029234	0.033718	-0.030147	0.076317	-0.005284	0.024666	0.0246555	0.0253745	0.001115	0.079257
CD38-R-C	0.0117	0.014042	-0.0160105	0.0615965	-0.0008565	0.0642325	-0.0559785	-0.0611215	-0.054689	-0.02571	-0.111306	-0.0182585
CD4-R-V	0.0424235	0.0073215	-0.014947	0.062069	0.038754	0.070556	-0.061066	0.017889	-0.0800885	-0.0062395	0.009134	0.000378
CD44-R-C	-0.0077985	0.0169095	0.148887	0.242968	-0.008142	0.329885	-0.070654	-0.152328	-0.122004	-0.0808255	-0.032929	0.253655
cdc2_pY15-R-C	-0.126468	-0.019365	0.110477	-0.0723025	0.0365125	-0.103892	0.0962375	0.0750665	0.092698	0.02438	0.0236635	0.0177005
cdc25C-R-V	0.103227	0.209719	0.041222	0.09971	-0.010608	-0.122094	0.145037	0.321963	-0.0620765	-0.800407	-0.425467	0.140582
Cdc42-R-C	-0.149861	-0.158886	0.0402235	0.0523185	0.0406585	-0.0330775	0.0241285	-0.0459565	0.112132	-0.028617	0.0080495	0.0973105
Cdc6-R-V	-0.0038995	-0.0221455	-0.060927	-0.051285	0.017851	0.005103	-0.176448	-0.249211	0.0454115	0.0452815	0.246218	0.039708
CDK1_pT14-R-C	0.058997	-0.031436	0.203061	-0.476762	0.123145	-0.117504	0.178662	-0.345218	0.273251	0.037992	0.12331	0.214387
CDK9-R-V	0.101042	0.145351	0.018097	-0.071816	-0.191236	0.159251	0.250203	0.046889	-0.0315715	-0.0857065	-0.03011	-0.119363
CDKN2A-R-C	0.140614	-0.188418	-0.055073	-0.423199	-0.465423	0.075307	-0.099033	-1.10021	0.0885095	0.0441445	0.040245	0.434116
CDT1-R-V	0.001322	-0.00326	0.0326845	-0.115269	0.0164455	0.1256	0.0195335	-0.104453	0.002951	-0.025973	-0.0708465	0.176046
CENP-A-R-V	0.00093	0.015941	-0.10619	-0.0891985	-0.169408	0.0826845	-0.0339705	-0.0099375	0.007165	0.011404	0.0658415	0.0745135
cGAS-R-V	-0.134744	-0.030621	-0.0833065	-0.0559645	-0.0246095	-0.0495705	0.0485555	0.0012925	0.088347	0.036651	0.0962065	-0.0001655
CHD1L-R-V	0.233516	0.063413	-0.0172285	-0.0748325	0.0443985	0.317715	-0.0460745	0.0051165	-0.182891	-0.168521	-0.0018185	-0.202531
Chk1_pS296-R-V	-0.0994275	-0.0923295	0.047166	0.154423	0.06395	-0.051223	0.033578	0.146183	-0.0119915	-0.0260115	-0.076246	-0.072887
Chk1_pS345-R-C	0.013377	-0.090454	-0.0147135	0.0848055	0.0123625	0.0186515	0.0424535	0.100764	0.059494	-0.000321	0.0284145	0.0417885
Chk2_pT68-R-C	-0.221214	-0.128194	-0.0811085	-0.116623	0.0110955	0.0065115	0.0086855	-0.0818225	0.031769	0.000946	-0.348648	-0.0259875
CIITA-R-C	0.0785025	0.0474015	-0.09918	-0.037558	-0.08067	0.080727	-0.052813	0.00801	-0.0785015	-0.0134845	-0.099957	-0.096531
Claudin-7-R-V	0.115099	0.750451	0.808252	0.029612	-0.022479	0.484014	-0.043467	-0.499785	-0.0610675	-0.297785	-0.202399	-0.328186
COG3-R-V	-0.0306755	-0.0343915	0.110369	0.182324	0.144059	-0.043821	-0.059478	0.020539	0.0367665	0.0045895	-0.073302	0.00988
Collagen-VI-R-V	0.050216	-0.005871	-0.121553	0.0627035	0.0336165	-0.0730185	-0.0658365	0.285971	-0.132379	0.010948	0.100632	0.27462
Connexin-43-R-C	-0.762738	-0.748609	-0.094671	0.24626	0.17319	-0.209304	-0.035432	0.305833	-0.112646	-0.0136615	-1.0548	-0.050197
Coup-TFII-R-C	-0.06327	-0.078941	0.0402605	0.0639225	0.0127225	-0.100912	0.240544	0.177276	0.028764	0.097651	-0.0245345	-0.103701
Cox-IV-R-V	0.056982	0.301541	-0.15612	-0.234539	-0.0082865	0.0590745	0.132351	0.122814	-0.157596	0.016568	-0.320327	-0.115379
Cox2-R-V	0.180695	-0.153556	0.376063	0.0241775	-0.0782095	0.0672285	0.158559	0.0865885	-0.004617	-0.188429	-0.174983	-0.0348485
CRABP1-R-C	0.454145	0.366677	0.488647	0.282574	-0.326209	0.187972	-0.256716	0.505288	-0.274103	-0.213777	-0.119387	-0.175075
CRABP2-R-V	0.0674745	0.117467	-0.046318	-0.007907	0.025145	-0.010928	-0.035449	0.013523	-0.0885585	-0.118818	0.045737	-0.222727
Creb-R-C	-0.067458	-0.055832	0.0127565	0.0160925	0.0357325	0.0386435	-0.0747965	0.0139385	0.048385	0.019908	-0.0979535	-0.0027415
CREB_pS133-R-C	0.0709845	0.0194935	-0.044809	0.19447	0.127144	-0.060868	0.045539	-0.177131	-0.166225	-0.0065045	0.098424	0.0052
CSK-R-C	0.07855	-0.031595	0.0881275	0.0054405	0.0338585	0.234457	-0.0528605	-0.0493245	0.023062	-0.025999	-0.124447	0.0876285
CtIP-R-V	-0.0085995	-0.0080225	0.057957	-0.032425	0.021208	0.090472	-0.000912	-0.011764	-0.0028885	-0.0455985	-0.062932	0.048564
Cyclin-B1-R-V	0.159701	0.027404	-0.114144	-0.0314885	-0.170598	0.0466135	0.0464325	0.0607415	-0.020215	-0.086989	0.0581975	-0.125159
Cyclin-D1-R-C	0.0251765	-0.0273935	0.030226	-0.030641	0.008821	0.104755	0.008196	0.011798	-0.0058525	0.0032205	-0.02908	0.046425
Cyclin-E1-R-V	0.065195	-0.022427	0.0687855	0.0562115	0.0347645	0.155816	-0.0395055	0.0007825	0.030036	-0.057923	0.0783095	0.225197
D-a-Tubulin-R-V	-0.0730095	0.0131855	0.005016	0.018037	0	-0.004376	0.00063	0.042497	-0.0600545	-0.0753035	-0.172334	-0.062523
DAPK2-R-C	-0.112577	-0.0769025	0.126078	0.086757	0.005934	-0.076139	-0.014939	0.056203	0.134848	0.0061075	-0.125199	0.019672
DDB-1-R-V	-0.11198	-0.031681	0.0044785	-0.0557415	-0.0011715	0.0044305	0.0938005	0.0374265	0.159356	0.013213	0.0520615	-0.0178655
DDR1-R-V	-0.130932	0.0934055	-0.041237	-0.256885	-0.134493	0	-0.004668	-0.105716	-0.0361965	0.0026955	-0.126952	-0.101594
DDR1_pY513-R-C	-0.0044575	0.0011315	-0.063085	-0.056146	-0.087714	0.103371	-0.027251	-0.058049	0.0508385	0.0262135	0.086015	0.039446
DJ1-R-V	0.011175	-0.008537	-0.0848215	0.0614095	-0.0939705	-0.0663055	0.0653305	0.119662	-0.019839	0.035882	0.0897145	0.0366735
DM-Histone-H3-R-V	-0.246261	-0.0940665	-0.083146	0.034549	-0.069479	-0.033485	-0.011399	0.181713	0.314153	0.242594	0.208538	0.337428
DNA-Ligase-IV-R-C	0.0051035	0.0040585	-0.018114	0.052105	-0.000997	0.211992	-0.04046	0.012708	-0.0186125	0.0130385	-0.040703	0.159436
DNA_POLG-R-V	0.216283	-0.002851	0.0172965	-0.0496015	-0.186983	0.261923	-0.0110015	-0.0969135	-0.143881	-0.123166	-0.191646	-0.0771075
DNMT1-R-V	0.175703	0.156159	-0.000569	-0.099053	-0.202404	-0.045132	0.111398	-0.000848	0.0295685	-0.0737175	0.105802	-0.15948
DRP1-R-V	0.109568	0.046354	-0.116269	-0.0675725	-0.0674615	0.0099485	-0.0074125	-0.143654	-0.141582	-0.082755	-0.247864	-0.127888
DUSP4-R-V	0.0980665	0.0911465	0.054654	0.16052	0.029427	0.112036	-0.081376	-0.261312	-0.0356765	-0.0441975	-0.311726	-0.116387
DUSP6-R-C	-0.014102	-0.022394	-0.10631	-0.127672	-0.136363	0.0665705	0.103828	-0.0535905	0.035623	0.049739	0.0490105	0.0354145
Dvl3-R-V	0.07712	0.087756	0.484986	-0.0457785	-0.0030585	-0.0613095	-0.0659895	-0.143326	-0.128522	-0.076116	0.0420905	-0.0977245
DYRK1B-R-C	0.035671	0.077004	-0.0482255	0.0619615	-0.0231885	0.132687	-0.0458595	0.0778785	-0.077754	-0.077419	0.0463885	-0.0845365
E-Cadherin-R-V	-0.758637	-0.112743	0.435217	0.173869	0.215263	-0.0025575	-0.0673815	-0.506502	0.119492	0.012493	-0.671168	0.610795
E2F1-R-V	-0.040036	-0.015469	-0.0267875	-0.0429905	-0.0823725	0.0072735	-0.0382755	0.223928	-0.014563	0.052917	0.0682905	0.0189315
eEF2-R-C	0.108689	-0.0032885	0.275905	0.168153	-0.039196	-0.020577	-0.014618	0.205956	-0.112272	-0.0019105	0.146443	-0.082099
eEF2K-R-V	0.0875215	0.0204015	-0.033101	-0.347578	-0.058668	-0.194266	0.038869	-0.182724	-0.0879395	0.0216125	0.192008	-0.101738
EGFR-R-V	-0.0806115	-0.0630235	-0.055502	-0.036546	-0.050105	-0.007347	0.009124	0.028731	0.0053335	0.0621465	0.048537	0.043124
EGFR_pY1173-R-V	-0.107203	-0.090455	-0.0204405	0.0498115	0.0375685	0.0165435	-0.0370245	-0.0361745	0.025961	-0.017864	-0.166741	0.0345895
eIF4E-R-V	0.162125	0.0047595	-0.129192	-0.197473	-0.201095	0.021656	0.083241	-0.127387	-0.0545735	-0.0922425	0.013259	-0.102514
eIF4E_pS209-R-V	-0.0428185	-0.0082925	0.016508	0.035387	-0.025107	-0.058675	0.114173	0.078135	0.102185	0.0356375	0.066583	-0.009981
eIF4G-R-C	0.313924	0.336323	0.363942	-0.081168	-0.067113	-0.026559	0.627829	0.080584	-0.0771585	-0.179565	0.062717	-0.215574
Elk1_pS383-R-C	0.001727	-0.018765	0.0171015	0.0181955	0.0309535	0.0174955	0.0666605	-0.0171895	0.083922	-0.018912	-0.100825	-0.0304265
Enolase-1-R-V	0.050996	0.031034	0.0872605	0.0023625	-0.0178485	0.120989	0.0614375	0.0593585	-0.090336	-0.071361	-0.0684235	0.0600245
Enolase-2-R-V	0.019444	-0.02554	0.0786965	0.0382765	0.0770555	0.152638	-0.0457265	-0.0438925	-0.001614	-0.009162	-0.0684005	0.112472
EphA2-R-V	0.232752	0.17245	0.106508	-0.036116	-0.100073	-0.196798	0.052068	0.075225	-0.264516	-0.107216	0.364142	1.0447
EphA2_pS897-R-C	0.384264	0.117592	-0.19146	0.121214	-0.0121305	0.0923525	-0.0569175	-0.202526	-0.111203	-0.028868	-0.181097	-0.0299795
EphA2_pY588-R-C	-0.0032695	0.0554175	-0.06832	0.043866	-0.002367	0.00424	-0.066681	-0.040999	-0.0648925	-0.0066645	0.153358	0.08881
ER-a-R-V	0.0446995	0.0140565	-0.003271	0.062915	-0.14032	-0.074813	0.053524	0.290818	-0.112003	-1.0366	0.265316	0.044474
ER-a_pS118-R-V	-0.287482	0	0.0026125	-0.199602	-0.0195035	0.0828675	-0.0537445	-0.172488	0.038529	0.07509	-0.188143	0.0178175
ERCC1-R-C	0.00572	0.030009	0.0032985	0.0749845	0.0530145	-0.0094395	-0.0837535	-0.0215045	-0.008573	-0.030117	0.0080435	-0.0027645
ERCC5-R-C	-0.263779	-0.0688665	0.084177	-0.291875	-0.050871	-0.042801	0.062793	-0.486235	0.1646	0.0874855	0.121386	0.001294
Erk5-R-V	0.0853635	0.0225595	0.125188	-0.013448	0.05076	0.269828	-0.128709	-0.184831	0.0676355	-0.0238785	-0.037891	0.24978
ERRalpha-R-V	-0.0029135	-0.0146975	-0.009901	0.05283	0.018932	-0.039569	-0.08798	0.117538	0.115182	0.134171	0.223853	0.149031
Ets-1-R-V	0.090075	-0.096717	-0.0420015	0.119384	-0.0560845	0.0231485	-0.166503	0.326892	-0.110416	0.05825	0.268732	0.0553595
EVI1-R-V	-0.0916355	-0.0419195	-0.018791	-0.025816	0.017924	0.073772	-0.014609	-0.026913	0.0032785	-0.0058825	-0.046389	0.02202
Ezh2-R-V	-0.099407	-0.035162	-0.0997355	-0.0276215	0.0483475	-0.206031	0.0580695	0.0727585	0.259219	0.154422	-0.301378	-0.0047855
FABP5-R-C	-0.0200605	-3.25e-05	0.004633	0.066304	-0.025622	-0.078336	-0.031574	0.175051	-0.113991	0.249927	-0.627584	0.018969
FAK-R-C	0.119768	-0.0118455	-0.049526	-1.45903	0.099187	-0.06096	0.370108	-0.099704	-1.5622	-0.0588995	0.0224	0.412923
FAK_pY397-R-V	-0.194628	0.126748	-0.09448	-0.004141	0.036095	-0.236924	-0.105143	0.309317	-0.0538555	0.0508635	0.0758	0.124481
FANCD2-R-V	0.0651325	0.0324355	0.059089	-0.069533	-0.01925	0.159736	0.007789	-0.025587	0.0162205	-0.0524475	0.017408	0.11663
FASN-R-V	0.041595	-0.031634	-0.0668475	-0.0268065	0.1769	0.0993975	0.178361	-0.0688405	-0.063505	-0.050079	0.212097	-0.0661205
FGF-basic-R-C	0.510394	0.18341	0.1641	-0.048234	-0.361863	0.944289	0.325215	0.193231	-0.249177	-0.283705	-0.461237	-0.023798
FGFR1-R-V	0.003127	-0.059393	0.0862135	0.0082505	0.0436875	0.0730145	0.0214605	0.199037	-0.059304	-0.031646	-0.0433975	0.0524425
FGFR2-R-V	-0.031422	-0.039527	0.0334525	0.128586	-0.0002335	0.0327115	0.0086055	-0.0571775	0.020702	0.012275	-0.0974815	0.0028825
Fibronectin-R-V	-0.119408	-0.15337	-0.0275445	0.151179	-0.0200975	0.0241065	-0.0315015	0.123633	0.018884	0.032139	-0.106732	0.0877235
FN14-R-C	-0.189031	-0.0866735	0.008071	-0.006461	0.092317	-0.071022	0.011239	-0.014952	-0.0347195	0.0162065	-0.107323	-0.115105
Folate-Binding-Protein-R-V	0.11683	0.171818	0.294478	-0.119637	0.468187	-0.0294565	-0.496731	-0.238574	-0.184128	-0.190884	-0.354475	0.0454925
Folliculin-R-V	0.0255475	0.100132	0.095379	-0.040874	-0.003214	0.065261	-0.150886	-0.13191	0.0672155	0.0152555	0.018606	-0.032511
FOXM1-R-V	0.057552	-0.037672	-0.0500165	-0.105479	-0.0901575	-0.0564865	0.11226	0.0278025	0.118223	0.094728	0.217366	0.0104925
FOXO3-R-V	0.477902	0.443582	0.295857	-0.277465	0.41432	0.175887	0.369179	-0.167692	-0.429476	-0.394724	-0.270259	-0.495829
FoxO3a_pS318_S321-R-C	-0.0671365	-0.0180635	-0.08821	-0.064387	-0.166184	0.033141	0.048055	0.003066	0.0229695	0.0454085	0.118512	0.134011
FRS2-alpha_pY196-R-V	-0.063177	0.000263	-0.117223	-0.0055015	-0.0611105	-0.0248265	-0.0540075	-0.0325875	-0.043335	0.035259	0.0892645	-0.0111275
FTO-R-V	-0.142052	0.107773	-0.115339	-0.300393	-0.45019	-0.0930795	0.218365	0.193345	0.217279	0.139939	0.265595	-0.229796
G6PD-R-V	0.0097635	0.0377745	-0.006612	0.047746	0.000193	0.073983	-0.069241	-0.033284	-0.154596	-0.144367	-0.098645	-0.099714
Gab2-R-V	0.021582	0.055004	0.0519265	0.125224	0.11115	-0.101925	-0.0586775	-0.13617	0.007232	-0.03788	-0.0274245	-0.10217
GATA6-R-V	0.0160985	-0.0322725	-0.0136	-0.024738	0.034291	0.035751	-0.016113	-0.024107	-0.0425195	-0.0222495	-0.031826	0.027245
GCLC-R-C	-0.114892	-0.0715125	0.233523	-0.45864	0.037989	-0.078158	-0.082444	0.062595	0.278282	0.296349	0.0402	0.230043
GCLM-R-V	0.023747	0.024273	-0.0268325	-0.0129495	-0.0477005	0.0683345	0.0290065	-0.0141505	0.012039	0.003072	0.0026875	0.0476555
GCN5L2-R-V	0.017636	-0.041129	-0.0448185	0.0456005	0.0247115	0.0525935	0.0638525	0.0323215	0.100289	-0.01267	0.0638345	0.0813315
Gli1-R-C	-0.056417	-0.003981	0.259269	0.114668	0.0171665	-0.0332265	-0.0267535	0.0886585	0.240646	-0.020933	-0.232288	-0.0786265
Gli3-R-V	-0.0331855	0.0322295	-0.022019	0.04045	-0.0582	-0.02509	-0.001408	0.09828	0.0053195	-0.0048845	-0.059092	-0.086926
Glucocorticoid-Receptor-R-V	-0.21661	-0.021106	-0.134802	-0.401187	-0.0760815	-0.0075865	0.0674855	-0.297328	0.139653	0.137006	0.179182	0.0906055
Glutamate-D1-2-R-V	-0.114037	-0.196505	0.057481	-0.043165	-0.162004	0.785545	0.09275	-0.124033	0.599128	0.332329	0.104389	1.28501
Glutaminase-R-C	0.105688	0.227969	0.618753	-0.044039	0.239327	0.276358	-0.136915	0.134377	0.0336795	-0.0432105	-0.160827	-0.124008
Granzyme-B-R-V	-0.387549	-0.50122	-0.15511	0.204455	-0.157669	0.148151	-0.027967	0.281541	0.266753	0.407006	-0.28519	0.666187
GRB2-R-V	-0.0804515	-0.0967715	-0.103499	-0.086026	-0.048923	-0.041186	0.153568	0.064043	0.0413295	0.0609645	0.181626	0.070157
GRB7-R-V	0.104472	0.105572	0.0195655	-0.0686695	-0.0205575	0.192518	-0.0787825	-0.133725	0.043316	-0.015401	0.0614635	0.12033
Grp75-R-C	0.0759235	0.16001	-0.114205	-0.025574	-0.036516	0.121441	-0.101161	-0.122104	-0.103142	0.0308555	0.011926	0.143654
GSK-3a-b_pS21_S9-R-V	-0.076368	0.068233	-0.0459495	0.0641285	0.126691	-0.147406	-0.0403495	-0.162562	0.029728	-0.014539	-0.0076185	-0.0732105
GSK-3B-R-C	-0.10612	0.207844	0.881507	-0.0030195	0.0164265	0.204568	0.198612	-0.598241	0.075736	-0.104712	-0.587232	-0.129485
Gys-R-V	0.0385345	-0.141624	-0.026211	0.005786	0.054085	0.109486	-0.166086	-0.038406	0.191895	0.246937	0.03461	0.229728
Gys_pS641-R-V	0.0059475	-0.0638025	0.026905	0.117502	-0.016504	-0.070507	-0.052544	0.17036	0.112259	0.150531	0.125124	0.179704
H2AX_pS139-R-C	-0.133709	-0.247551	-0.0296075	-0.11218	-0.0130655	-0.0148995	-0.0006645	-0.0850355	-0.013866	0.025107	-0.186424	-0.0221765
HER2_pY1248-R-V	0.0008765	0.0376245	-0.117026	-0.020908	-0.079218	0.054625	-0.04495	-0.062846	-0.0595065	-0.0099385	0.104699	-0.074326
HER3-R-V	0.0238685	0.120714	-0.036141	-0.038169	0.014235	-0.034149	0.06978	0.088726	0.0128425	-0.0021935	0.156175	-0.127446
HER3_pY1289-R-C	-0.0873705	0.0816055	0.099963	-0.011253	0.10973	-0.574944	0.067157	0.058585	0.0537605	-0.0542605	-0.089014	0.175567
Heregulin-R-V	-0.205713	0.599346	0.375194	-0.378198	-0.310368	0.427233	-0.469863	-0.213383	0.375562	0.537441	-0.176494	0.187392
HES1-R-V	-0.318152	-0.103359	-0.0303385	-0.121894	-0.0169195	0.0375335	0.34128	0.131004	0.133965	0.028961	-0.0620205	-0.0671555
Hexokinase-I-R-C	0.092694	0.015229	0.0778205	-0.0552705	-0.150905	0.618146	-0.33401	-0.308493	0.076496	0.027967	0.0147755	0.499007
Hexokinase-II-R-V	-0.063553	0.041219	-0.140781	-0.330742	0.0189445	-0.0691195	-0.0351515	0.0590915	-0.18098	-0.223158	-0.210662	-0.0722715
Hif-1-alpha-R-C	-0.0692845	0.196941	-0.04495	0.020117	-0.027161	0.236588	-0.041887	0.104946	0.0777425	-0.0394595	-0.04983	0.330317
Histone-H3-R-V	-0.336039	-0.139836	-0.129588	0.0831435	-0.114221	-0.0663815	-0.0806605	0.244203	1.08906	0.451629	0.277799	1.18771
Histone-H3_pS10-R-V	-0.133113	-0.092171	-0.125127	-0.107584	-0.0779135	0.0357685	-0.113016	0.183762	0.348388	0.273569	0.347952	0.203772
HLA-DQA1-R-V	-0.159414	-0.049717	-0.0864495	-0.137443	0.0054115	-0.0990835	-0.0177455	-0.0388485	-0.034989	0.020517	-0.130045	-0.0587695
HLA-DR-DP-DQ-DX-R-C	0.0403295	-0.0067615	-0.067315	0.119565	-0.010506	0.010985	-0.046211	-0.019773	-0.0488305	0.0225475	0.105816	-0.042844
HMHA1-R-V	0.0956965	0.0772695	0.236347	0.157542	-0.003077	0.010162	0.014448	0.25533	-1.08236	-1.28654	0.206912	0.420934
HNRNPK-R-V	-0.0205975	-0.0085095	-0.019506	-0.046761	-0.120805	0.120242	0.158073	0.0637	0.0771445	0.0358545	0.038229	-0.036993
HSP27_pS82-R-V	0.109573	-0.0016495	0.329838	0.303641	0.161456	-0.030297	0.053599	-0.114122	-0.281631	-0.396809	-0.346066	-0.151432
HSP60-R-V	0.167393	0.239647	0.356038	0.353374	0.129755	0.279987	-0.18704	-0.159757	-0.300655	-0.380526	-0.538489	-0.185714
HSP70-R-C	-0.088569	0.015534	-0.0452455	-0.0188545	0.0004195	-0.0490975	-0.0388405	0.0530225	-0.001234	-0.00431	-0.17577	-0.113289
IDO-R-C	0.0476885	-0.0076275	0.101381	0.03806	0.083371	0.212201	-0.046117	0.016062	0.0298485	-0.0116955	-0.024918	0.174449
IGF1R_pY1135_Y1136-R-V	-0.209101	-0.078502	-0.0387515	-0.0583025	0.0149195	-0.0986625	0.0394925	-0.0629175	0.052745	0.01915	-0.0364675	0.0009285
IGFBP2-R-V	-0.32342	-0.0517755	-0.056665	-0.235204	0.73018	-0.03543	-0.125172	-0.280572	0.592118	0.528269	-0.126971	1.39853
IGFRb-R-C	0.0375605	-0.0171655	0.161349	0.096924	0.107028	0.041025	-0.054752	0.003312	0.0140865	-0.0001365	-0.053442	-0.019565
IL-6-R-C	0.008265	0.047164	0.0128985	0.0702135	-0.0112825	-0.0652435	-0.0577655	0.257599	-0.088783	0.001812	0.21033	0.217185
IMP3-R-C	-0.0749195	-0.0276495	0.037736	0.110429	-0.00557	-0.003295	0.028347	0.019302	0.0117295	0.0176115	-0.068117	0.000979
INPP4b-R-C	0.0964025	0.0902075	0.045256	-0.066132	-0.09461	0.259587	-0.070713	0.022144	-0.0311465	0.0021425	0.080789	-0.017986
IR-b-R-C	0.225514	0.122312	0.62751	0.016739	-0.327185	-0.127516	-0.050719	-0.266053	0.0004495	-0.0041695	0.083359	-0.094508
IRF-1-R-V	-0.197884	-0.184857	0.001493	0.029588	0.102495	-0.120601	-0.016611	-0.028103	0.0509635	0.0410885	0.008557	0.011279
IRF-3-R-V	-0.003111	-0.042152	-0.0385775	0.0428095	0.0038135	0.0012715	-0.0728615	0.0557215	-0.008662	0.031484	0.0650275	-0.0199355
IRS1-R-V	0.012021	0.010473	-0.0675825	-0.0631535	-0.145755	0.117849	0.135933	0.0213405	0.089786	0.016872	0.0964415	0.0884685
IRS2-R-C	-0.0021825	0.0086265	-0.134791	0	-0.124321	0.049337	0.044828	0.085143	0.0023965	0.0187185	0.135801	-0.036433
Jagged1-R-V	-0.07406	-0.088712	0.0241415	0.121981	0.0397855	-0.0730075	-0.0004365	0.145119	-0.002057	-0.005451	-0.110006	-0.0934475
Jak2-R-V	-0.069999	-0.378503	0.0188425	0.0905305	0.0762105	-0.0158765	-0.0384005	0.130614	0.105714	-0.016488	0.0561875	0.164797
JNK_pT183_Y185-R-C	-0.0993485	-0.0155365	-0.008161	0.044267	0.025232	-0.03916	0.029737	-0.051315	0.0009465	-0.0131905	-0.089703	-0.057825
JNK2-R-V	-0.145448	0.0309445	-0.041567	0.020551	-0.08844	0.27424	-0.084689	-0.044593	-0.0112875	0.379731	0.050914	-0.025502
KAP1-R-V	-0.041098	0.179181	0.131497	0.0667955	0.0304705	0.173764	0.272191	0.1706	0.047007	-0.055156	0.0527375	-0.143529
KEAP1-R-V	0.423504	0.324491	0.285834	0.0090565	-0.341643	-0.0802885	0.459215	0.287845	0.104002	0.000776	0.115617	-0.191947
LAD1-R-V	0.15546	0.156897	0.201885	0.0630415	-0.125821	0.0997225	0.242535	0.311447	-0.175047	-0.040868	0.0546455	-0.0979285
Lasu1-R-V	-0.0021895	0.0286285	-0.045682	-0.06365	-0.025172	0.033741	0.020443	-0.077603	0.0446485	-0.0012835	0.034191	0.015702
LC3A-B-R-C	-0.15805	0.043876	0.0031105	0.0631715	-0.152281	-0.122245	-0.0254555	0.0871165	0.048664	0.17708	0.188439	0.244738
Lck-R-V	-0.106499	0.0224185	0.156677	0.139355	0.197303	-0.207183	0.014137	0.064145	0.0052805	0.0049265	0.123333	0.092453
LCN2-R-V	-0.0272	0.106025	-0.0667065	0.477065	-0.102985	0.114283	-0.0939245	0.0403005	-0.080512	-0.055408	0.0234145	-0.0860635
LDHA-R-C	0.057172	-0.026934	0.504069	0.156618	0.0253755	0.621186	-0.0537635	0.182023	0.558405	-0.001125	0.0710955	1.10562
LRP6_pS1490-R-V	0.068723	-0.000838	0.261464	0.108261	0.0533225	-0.116972	0.0537955	0.0392835	0.043852	0.028183	-0.0109605	0.0052315
Lyn-R-V	0.0647535	0.0976105	0.075648	0.209611	0.15054	-0.082726	-0.105544	-0.118788	-0.0675425	-0.0093645	0.18824	0.228028
MACC1-R-V	-0.026648	0.057563	-0.158685	-0.295291	-0.0125275	-0.0037045	0.20002	-0.230878	-0.068109	-0.2934	0.0876955	-0.0425375
MAPK_pT202_Y204-R-C	1.96806	1.00141	1.84542	1.23293	0.0237625	-0.117434	0.713027	-0.390929	-0.73079	-0.407411	-0.921269	-0.761279
Mcl-1-R-V	-0.075659	-0.00546	-0.0455835	-0.0440895	0.0186455	-0.0409575	-0.0344685	0.0943505	-0.08589	-0.04359	0.0209525	-0.0046845
MCT4-R-V	-0.056709	-0.059613	0.0715825	0.181206	0.0218305	0.0292635	-0.0205785	-0.0455465	5.7e-05	-0.009789	-0.187945	0.0238205
MDM2_pS166-R-V	-0.032631	0.00714	0.0313465	0.0765245	-0.0323325	-0.0855085	-0.0270785	0.0067575	0.104958	0.094653	0.0661015	0.0380235
MEK1-R-V	-0.0362875	-0.0421315	0.128003	0.162186	-0.014608	-0.079064	0.02842	0.148974	0.250991	0.138766	0.211945	0.179869
MEK1_pS217_S221-R-V	0.427916	0.235337	0.139936	0.23412	-0.094789	-0.068865	0.072729	-0.121305	-0.175598	-0.106499	-0.075181	-0.162519
MEK2-R-V	-0.026122	-0.06971	0.0860285	0.0098985	0.0588625	0.163575	0.0937065	0.0772955	0.153717	-0.046821	0.0392165	0.207553
MelanA-R-C	0.05852	0.101078	-0.0160005	-0.0821835	-0.106005	0.0906855	-0.0597075	-0.107661	0.020394	0.004819	0.0021375	0.0715095
Melanoma-gp100-R-C	0.0996495	0.0082735	0.178835	-0.044382	0.062717	0.383134	-0.179199	-0.119096	0.14442	-0.0742435	0.01679	0.427286
MERIT40-R-C	-0.0568065	-0.0742845	0.07957	-0.116191	0.01263	0.06761	0.226894	-0.03554	0.138944	-0.0005885	-0.07321	0.070712
MERIT40_pS29-R-V	0.104608	-0.118141	0.054236	-0.079678	-0.011989	-0.124362	-0.018125	0.102482	-0.101922	0.0742815	0.162626	-0.096448
Merlin-R-C	0.142191	-0.0281465	-0.128704	-0.454926	-0.422504	0.059049	-0.109438	-0.311309	0.45107	0.231656	0.116283	0.025011
METTL3-R-V	0.106119	0.016225	-0.173648	-0.285896	-0.460512	-0.0945935	0.0817545	0.283347	-0.09013	0.015138	0.331844	-0.159162
Midkine-R-V	0.0209715	0.0076715	-0.055916	0.058315	-0.032625	0.09435	-0.061416	0.075492	0.146264	0.0954185	0.223058	0.138003
MIF-R-C	0.0794365	0.0556855	-0.096088	-0.123913	-0.048153	-0.012482	0.011052	0.059116	-0.0632935	-0.0111335	0.005382	-0.097757
MIG6-R-V	0	0.037914	0.0314675	-0.119001	-0.0321935	0.145121	-0.0206705	-0.11915	0.059039	-0.010569	-0.0596275	0.173583
MITF-R-V	-0.174736	0.006109	0.0088615	-0.0058525	0.0418695	0.0666415	-0.0668155	0.228694	-0.009701	0.011927	-0.124849	0.143141
Mitofusin-1-R-V	0.091335	0.163799	0.17963	0.105715	0.0012845	0.0725325	0.0754875	0.190028	-0.13291	-0.228528	-0.133987	-0.335506
Mitofusin-2-R-V	-0.151481	0.0318145	-0.10285	-0.407158	-0.018629	-0.035146	-0.010698	-0.397014	-0.110835	-0.0366915	-0.463494	-0.077452
MLKL-R-V	-0.084541	-0.216794	0.20138	0.106413	0.0810335	0.0569095	0.273008	0.222989	0.158194	-0.068992	0.0614085	-0.0295675
MMP14-R-V	-0.326672	-0.679973	0.778801	0.143184	-0.302053	0.412656	0.703145	0.49576	-0.084663	-0.168493	-0.259246	0.133597
MMP2-R-V	0.0561415	0.699797	-0.007631	0.125745	-0.078589	-0.092749	0.044016	0.010725	-0.114833	-0.0371055	0.265264	-0.018884
Mnk1-R-V	-0.0705985	-0.0699895	0.114675	-3.0144	0.245377	-0.698883	0.130015	-0.01159	-0.0626225	0.0973345	-0.007926	0.10854
MRAP-R-C	-0.106596	-0.0693615	-0.027189	0.012849	-0.00852	-0.053999	0.004835	0.043596	-0.0361235	0.0205615	-0.129817	-0.064534
MSH2-R-C	0.077884	0.018462	0.0878725	-0.0644075	0.183602	0.0557155	0.124456	0.117432	-0.017128	-0.128035	-0.0078005	-0.116217
MSH6-R-C	0.268814	0.218435	0.0395375	-0.491003	-0.0288555	-0.0648165	0.42549	-0.101881	0.002312	-0.374678	-0.0961265	-0.405402
MSI2-R-C	0.053343	0.069091	0.114266	0.173343	0.0358385	-0.0955245	-0.0708805	0.0987595	0	0.015992	0.0082065	-0.0777395
mTOR-R-V	-0.270188	-0.251447	0.017287	-0.130251	0.044653	-0.082955	0.061615	-0.129224	0.0665445	0.0034425	-0.303091	-0.066642
mTOR_pS2448-R-C	-0.246831	-0.254137	0.154857	-0.0975705	0.104101	-0.121945	-0.0386565	-0.0787605	0.185053	0.051587	-0.174941	-0.0645945
MYH11-R-C	0.083408	-0.034702	0.696237	0.0501995	0.0367405	-0.0968515	0.684207	0.234183	0.627757	0.159891	0.0868455	-0.10776
Myosin-IIa-R-C	-0.201499	-0.173091	0.856599	-0.110738	0.476371	0.152238	0.092352	-0.002667	0.369312	0.211896	0.02275	-0.27234
Myosin-IIa_pS1943-R-V	0.03369	-0.38586	0.251953	0.127005	0.0208425	0.436341	0.108065	-1.34017	0.174859	-0.008801	0.11997	0.345618
Myt1-R-C	-0.041454	-0.013513	0.0362595	0.0180785	0.0851795	-0.130543	0.0922155	0.106189	0.088849	0.040858	0.0166775	-0.0800405
N-Cadherin-R-V	-0.0067665	-0.0094255	0.027763	0.022069	0.070642	0.122423	-0.156685	-0.196141	0.0333025	0.0367705	-0.033454	0.180511
NAPSIN-A-R-C	-0.055629	-0.059685	-0.0962235	-0.0447735	-0.111551	0.0173825	0.0790085	-0.0565615	0.133169	0.099264	0.182977	0.123436
NDRG1_pT346-R-V	0.499457	0.741642	1.22432	0.220669	-0.0579295	0.688067	0.338402	-0.719723	-0.958402	-0.844985	-1.44853	-0.11317
NDUFB4-R-V	-0.00934	-0.009247	-0.0200675	-0.0495935	-0.0227365	0.0523795	0.0296265	-0.0316585	-0.014962	0.034778	-0.103951	0.0126485
NF-kB-p65_pS536-R-C	-0.255871	0.0458475	-0.023998	0.056565	0.023009	-0.240278	0.069633	-0.192402	0.0391025	-0.0109675	0.003869	-0.01719
Notch1-cleaved-R-V	-0.132145	-0.009762	-0.0506605	-0.114145	-0.0236145	-0.0466395	0.0358255	-0.0401995	0.052731	0.035656	0.0642045	-0.0033645
Notch1-R-V	0.103623	0.0043005	0.047742	0.028262	0.037106	-0.181605	-0.028938	0.01655	-0.0856015	-0.0113185	0.153698	-0.041448
Notch3-R-C	-0.0716345	0.0038465	-0.086476	-0.04262	0.023355	-0.049009	0.148716	0.065598	-0.0520075	-0.0338505	0.086937	-0.101601
NRF2-R-C	-0.0937415	-0.0465875	-0.017673	-0.05767	0.069382	-0.049875	0.033265	-0.04028	0.0185985	-0.0296375	-0.099063	-0.049352
Oct-4-R-C	-0.012131	-0.024008	-0.0041325	0.152203	-0.0051125	-0.0274075	0.0437095	0.211455	-0.037933	0.017154	0.0004925	0.0441985
P-Cadherin-R-C	-0.177526	-0.0359065	0.027761	0.03741	0.084208	-0.042462	0.042538	0	-0.0924775	-0.117239	-0.241451	-0.030353
p21-R-C	-0.211848	0.134951	-0.0481215	-0.392821	0.292152	0.0875315	0.302648	-0.332462	-0.224236	-0.432152	-0.466216	-0.0487395
p27-Kip1-R-C	-0.0020035	-0.0003945	-0.021832	-0.032366	-0.112851	0.084849	0.026131	-0.011651	0.0752795	0.0277395	0.010419	0.069607
p27_pT157-R-C	-0.10983	-0.0101575	-0.009813	0.005184	-0.128173	0.003186	0.034259	0.006575	0.0779415	0.0375025	-0.068558	-0.073472
p27_pT198-R-V	-0.0246735	-0.250883	-0.025033	-0.083084	0.001291	-0.015083	-0.011253	-0.087752	0.0130615	0.0107505	-0.002972	0.029229
p38-MAPK-_pT180_Y182-R-V	-0.0561665	0.0165135	-0.050339	-0.088489	-0.035929	-0.068073	0.080369	0.034772	0.0644525	0.0108315	-0.015123	0.008146
p38-MAPK-R-V	-0.532111	0.0267945	-0.03295	-0.533686	-0.013609	-0.058598	0.015461	-0.479525	-0.0221695	-0.159296	-0.46045	0.013185
p44-42-MAPK-R-V	0.106742	-0.024752	0.360741	-0.221685	-0.0313305	0.0171035	0.0379755	5.75e-05	-0.088872	3.7e-05	-0.179217	-0.0315445
p53-R-C	0.056985	0.002379	0.267549	-0.200912	0.434754	0.0254325	-0.0044045	-0.247174	0.170322	0.024966	-0.305914	-0.241113
p70-S6K_pT389-R-V	-0.584403	-0.0562015	0.172673	-0.061885	0.398128	-0.236328	0.002457	-0.034699	0.407676	0.307677	0.081786	0.023953
p70-S6K1-R-V	-0.0115235	-0.0028615	-0.004277	0.089635	0.094986	-0.088885	-0.071717	-0.083964	0.0140595	0.0252615	0.157831	0.01526
p90RSK_pT573-R-C	-0.022557	0.056115	-0.0891615	0.0485145	-0.0661105	-0.134484	0.0723315	-0.108996	0.118645	0.182121	0.169328	0.0730225
PAICS-R-C	0.017534	-0.118445	-0.0861145	0.188285	0.0301535	-0.0143995	-0.0007425	-0.861382	-0.055228	-0.067099	-0.0277025	0.143491
PAK_pS474_S602_S560-R-V	0.0075955	-0.0202845	-0.048305	-0.080161	-0.033144	-0.084907	0	-0.069936	0.20175	0.201507	0.257422	0.184191
PAK_pT423_T402-R-C	-0.154588	-0.026146	-0.0528375	-0.0171225	0.0363635	-0.0890845	-0.0375495	-0.196077	-0.026644	0.009572	-0.0320705	0.0299775
PAK1-R-V	-0.101918	-0.0515365	-0.037971	-0.303693	0.028547	-0.013097	0.039295	-0.085364	0.0358045	-0.0165055	0.180299	0.00819
PAK4-R-V	0.040273	0.035906	0.0278065	-0.182803	-0.0103165	0.112474	-0.0587315	-0.225033	0.062654	-0.019939	-0.242298	0.0797375
PAR-R-C	-0.409588	-0.087442	-0.625665	-0.292592	-0.0435625	-0.130018	0.68589	0.389925	2.00954	2.01563	1.51146	3.53355
PARG-R-C	-0.0049715	-0.0152735	0.005907	-0.156654	-0.01883	-0.017771	-0.050218	-0.152684	0.120023	0.0597565	0.08345	0.211182
PARP-R-V	-0.277851	0.012062	-0.16797	-0.346905	-0.443373	-0.0129835	-0.452035	-0.243449	0.199485	0.237644	0.387396	0.158528
Patched-R-C	-0.0618955	-0.0342015	0.00903	0.073148	-0.002915	-0.072122	-0.003861	0.07406	-0.0156775	0.0149565	-0.089752	-0.063496
PAX6-R-V	-0.0568815	0.0229315	-0.159641	-0.230304	-0.15988	-0.08418	0.023903	-0.227586	-0.0649835	0.0046675	0.102231	-0.031416
PAX8-R-C	0.0028435	0.148563	0.038833	-0.005959	0.005182	-0.11194	0.280735	0.14269	0.0855315	0.0525395	0.080442	-0.11824
Paxillin-R-C	-0.227273	-0.100821	0.026765	0.200719	0.01772	0.005068	-0.023502	0.017348	-0.106751	-0.0460615	-0.354006	0
PD-1-R-V	0.04131	0.0166	-0.0449245	0.0633745	-0.0370095	0.0743805	-0.0218045	0.103668	-0.029432	0.010745	0.0171765	0.0314175
PD-L1-R-C	-0.104181	-0.0922645	-0.050883	0.062245	0.027096	-0.082837	-0.013947	0.059518	-0.0302595	0.0033245	-0.115677	-0.053507
Pdcd4-R-C	0.234506	-0.02071	-0.0263125	-0.219064	-0.0005015	0.0320535	-0.0685465	-0.17105	-0.048923	-0.16326	-0.151646	-0.0418325
PDHA1-R-V	0.066263	0.331583	-0.0182745	0.0323845	-0.0462865	0.177397	0.155435	0.262259	-0.879684	-0.585665	0.292544	0.167899
PDHK1-R-C	-0.0827245	0.0233845	-0.007696	-0.008578	-0.010199	-0.01959	-0.011991	-0.057382	-0.0193655	-0.0324395	-0.139396	0.021079
PDK1-R-V	0.027935	0.184795	0.0019815	-0.0727915	0.107063	-0.113232	-0.10381	-0.327375	0.009509	0.03372	-0.0889375	-0.0519525
PDK1_pS241-R-V	0.0833825	0.129007	-0.060922	-0.32592	0.039054	-0.11757	-0.115819	-0.508604	-0.0596645	0.0309165	-0.297868	-0.101703
PEA-15-R-V	-0.011962	-0.062195	0.105401	0.104397	0.188477	0.0670865	-0.0014975	0.0015765	0.042702	-0.053391	-0.140003	0.189752
PEA-15_pS116-R-V	-0.010621	0.007546	-0.0201475	-0.0081145	-0.0349875	0.0866365	-0.0439785	-0.0253325	0.052489	0.019799	0.0195465	0.0573335
PERK-R-V	0.194994	0.009301	0.114235	0.122993	0.0823885	-0.0876695	-0.0424155	0.177205	-0.283293	-0.066413	0.0172885	-0.0730745
PGM1-R-V	-0.138856	-0.070592	-0.0247105	-0.0726865	0.0311955	-0.0170715	0.0497085	-0.0558505	0.073203	-0.019154	-0.0042955	-0.0038365
PHGDH-R-C	0.032618	0.093666	0.166713	0.0567145	0.116517	-0.11048	0.190899	0.0953125	-0.077771	-0.055928	-0.14814	-0.0941315
PHLPP-R-V	0.257846	0.160805	0.073481	0.039764	0.448179	-0.099939	0.222748	-0.154305	-0.15365	-0.0771855	0.009634	-0.156948
PI3K-p110-a-R-C	0.139169	-0.0017495	0.122845	0.118763	0.014935	-0.009379	0.183495	0.102421	-0.207626	-0.117733	-0.079806	-0.016067
PI3K-p85-R-C	-0.147468	-0.0229505	-0.002655	0.007494	0.03813	-0.082831	0.073181	-0.004945	0.0338065	0.0033185	-0.059213	0.006966
PIP4K2A-R-V	-0.0872425	-0.100658	0.067853	-0.04919	0.128108	5.4e-05	0.027096	-0.107457	0.0684845	0.0513695	-0.185101	-0.150268
PIP4K2B-R-V	-0.0479105	-0.0310655	0.090599	0.129322	0.05997	0.05272	-0.077998	0.000789	0.0884035	0.0231095	-0.067626	0.017053
PKA-a-R-V	0.0942365	0.0424375	0.73166	0.009975	-0.040051	0.711045	0.765952	0.175356	-0.161534	-0.0279775	0.036168	0.567441
PKC-a-b-II_pT638_T641-R-V	-0.228006	-0.120508	0.291154	0.156551	0.0759555	-0.139575	0.0863635	0.0839165	0.220196	0.060063	-0.182865	0.301764
PKC-b-II_pS660-R-V	0.357353	0.073535	0.0327285	0.160208	0.0934115	0.149599	0.0962775	-0.0298275	-0.310318	-0.421906	-0.102937	-0.198783
PKCa-R-V	0.0108855	0.0133375	-0.169246	0.075418	-0.113501	-0.027505	0.000904	0.129724	-0.0618245	0.0242405	0.169855	-0.0288
PKM2-R-C	0.0958745	0.0120485	-0.120395	0.176122	-0.080744	0.039586	-0.006432	0.210985	-0.105885	-0.0543865	0.141307	-0.074755
PLC-gamma1-R-V	0.128513	0.414524	0.213189	-0.0152655	-0.0544395	0.306474	0.338979	0.20288	-0.135201	-0.012675	-0.0153345	-0.151032
PLC-gamma1_pS1248-R-V	0.384808	0.138298	0.035977	0.070065	0.022331	-0.030137	0.090504	-0.055984	-0.184366	-0.0610835	-0.031247	-0.220759
PLC-gamma2_pY759-R-V	0.008331	0.010793	-0.0271395	0.0289965	-0.0284765	0.0847985	-0.0645375	0.101343	0.079196	0.06193	0.11402	0.0680225
PLK1-R-C	0.0466405	0.0077355	-0.101657	-0.13799	0.00545	-0.185578	0.124526	-0.116816	0.0726855	0.0305835	0.158868	-0.05107
PMS2-R-V	-0.128265	-0.129156	-0.21753	-0.165427	-0.0209275	0.0984745	0.173842	0.165889	0.243322	0.158482	0.284996	0.130203
PR-R-V	0.0253155	-0.0066785	-0.039426	-0.004097	0.019864	0.075308	-0.025673	-0.052348	-0.0642005	-0.0236575	-0.055005	0.00178
PRAS40_pT246-R-V	-0.143721	-0.222292	0.0234515	-0.0392385	0.0384675	0.0030915	-0.0047165	-0.111874	-0.070477	-0.026426	-0.197292	0.0067285
PRC1_pT481-R-C	0.0752185	-0.0043985	0.103022	0.051221	0.049211	0.172209	-0.049529	-0.275167	0.0784495	-0.0269185	0.069639	0.218764
PREX1-R-V	0.0036175	0.0113945	-0.110585	-0.066575	-0.121964	0.040147	0.022194	-0.037262	-0.0057475	0.0159505	0.113243	-0.018014
PRMT1-R-V	-0.071294	0.179776	0.193939	-0.0389145	0.144644	0.104861	-0.213692	-0.0343295	0.17602	0.273561	-0.11474	-0.293679
PRMT5-R-V	0.080707	-0.005519	0.0627775	0.0798095	0.0980175	0.0323365	-0.0550175	-0.187905	-0.007577	-0.025818	-0.181102	-0.0718525
PTEN-R-V	-0.264978	-0.391827	0.19638	0.587947	0.274045	-0.191602	0.342409	0.106204	0.103836	0.03771	-0.581048	-0.136608
PTPN12-R-V	-0.0653445	-0.0284915	0.014667	0.001757	0.053118	-0.049877	0.000644	-0.07874	-0.0519545	-0.0679555	-0.048315	0.030702
Puma-R-C	-0.0830945	0.0203355	-0.055524	0.046365	-0.00715	0.025904	-0.002357	0.078579	0.0050785	-0.0489035	0.033907	0.035606
Pyk2_pY402-R-C	-0.110882	-0.013423	-0.0112165	0.112966	0.0680755	-0.118635	0.106961	0.0571695	0.008974	0.039122	0.0511065	0.0525185
Rab11-R-C	0.137073	-0.035953	-0.14263	-0.0094995	-0.167901	0.0312015	0.134315	0.0645165	-0.025701	0.115558	0.0375935	-0.139521
Rab11FIP1-R-V	0.096887	0.262581	-0.0359265	0.115765	0.446821	0.222036	0.311868	-0.478565	-0.164185	-0.507699	-0.326483	-0.16935
Rab25-R-V	-0.05624	0.018717	-0.0928075	-0.283309	-0.0055315	0.0179315	0.0556085	0.124512	-0.152851	-0.189926	-0.176894	-0.0932615
Rad17_pS645-R-V	-0.131233	-0.314733	0.077781	-0.113009	0.096858	-0.271818	0.500858	0.239578	0.137066	0.0944485	0.18378	0.131629
Rad23A-R-C	0.160704	0.231183	-0.0517105	-0.225727	-0.245809	-0.100677	0.0940375	0.165318	-0.077291	-0.060097	-0.121182	-0.103936
Rad50-R-V	-0.0057385	0.176982	-0.038849	-0.079401	0.030197	0.050331	-0.099245	0.070288	0.0387975	0.122969	0.150613	-0.156809
Rad51-R-C	0.090909	0.028809	0.221581	-0.764814	-0.776737	0.474623	-0.0565935	-1.19778	-0.158207	-0.834422	-0.169122	-0.0304435
Raptor-R-V	0.115042	-0.0057725	-0.053863	-0.040682	-0.054685	0.040979	0.041266	-0.041482	-0.0569675	-0.0118725	-0.010788	-0.091982
Rb_pS807_S811-R-V	0.142108	0.468518	0.377107	0.152777	0.141072	-0.169303	0.0505745	-0.0644145	-0.047727	-0.036036	-0.183975	-0.160429
RBM15-R-V	0.0288485	-0.0135335	-0.091173	-0.264367	-0.206119	-0.037107	0.043298	-0.20307	0.0356225	0.0455765	0.017337	-0.084221
Rictor-R-C	0.077085	0.143901	0.0747575	0.123794	-0.0047375	-0.0684315	-0.0854075	-0.182121	-0.008627	0.016779	0.154874	-0.0002255
Rictor_pT1135-R-V	-0.0371995	0.0236015	-0.035453	0.08834	-0.003886	-0.142708	-0.065162	-0.009131	0.0312755	0.0562655	0.087736	-0.062458
RIP-R-C	-0.047037	0.05396	0.112926	0.0763275	0.130439	-0.133736	0.139004	0.0568605	-0.063244	0.010772	-0.0157575	-0.109671
RIP3-R-C	-0.101178	-0.0508505	0.174488	0.125721	0.03663	-0.097246	-0.016002	-0.007886	0.102963	0.0177335	-0.259649	-0.055
RPA32-R-V	-0.057394	-0.10101	0.124511	-0.0079275	0.174594	-0.0052525	0.130594	0.0027835	0.094144	-0.07426	0.0434555	0.15657
RPA32_pS4_S8-R-C	-0.163847	-0.0203095	0.037501	-0.00705	0.023251	-0.116923	0.074908	0.030575	0.191584	0.137547	0.085507	0.125978
RRM1-R-C	0.104727	0.0507965	-0.007932	0.180011	-0.021988	-0.150926	0.039357	0.172323	-0.192212	0.0230645	0.368078	-0.121963
RRM2-R-C	0.131427	0.339699	0.111841	0.006771	-0.062998	-0.130361	0.487679	0.596668	-0.226278	-0.101037	0.114341	0.509112
RSK-R-C	0.085502	0.022421	0.0082345	-0.0685105	-0.0693035	0.220526	0.103796	-0.0030285	-0.011329	-0.039019	0.0080535	0.0432405
RSK1-R-V	0.0343465	0.0256125	0.093765	0.119532	0.029154	0.314388	-0.009375	0.084654	-0.172345	-0.0657485	0.016301	0.04348
S100A4-R-V	0.087806	0.020117	0.179098	-0.0533715	0.104484	0.367704	-0.111475	-0.199082	0.011826	-0.104565	-0.198095	0.137299
S6_pS235_S236-R-V	-0.756358	-0.950595	1.43194	0.573202	0.292021	0.238339	-0.361069	-0.536425	0.911921	0.572727	-0.451401	-0.849029
S6_pS240_S244-R-V	-0.0824865	-0.402759	0.659013	-0.024801	0.305298	0.133149	0.080481	0.174879	0.67147	0.518366	-0.251025	-0.260469
SDHA-R-V	0.039577	0.029635	0.102184	0.0762865	0.156198	0.21268	0.114515	0.105181	-0.176367	-0.06849	0.0321255	0.140018
SF2-R-V	0.0789515	-0.305941	0.008963	0.142751	-0.135686	-0.071402	-0.059766	0.344298	-0.101639	0.0213295	0.177018	-0.06109
SFRP1-R-V	0.027773	0.032413	-0.118725	-0.160079	-0.0192275	-0.135021	-0.0915465	-0.0540855	0.85948	0.193139	0.309547	0.59887
SGK1-R-V	0.023137	0.001506	0.0291025	0.0523805	0.0150245	0.200827	0.0470855	0.0299415	-0.140728	-0.105183	-0.0601175	-0.0992605
SGK3-R-V	0.121285	-0.028994	-0.0221565	-0.177535	-0.0015355	-0.249636	-0.267462	-0.133926	0.083397	0.013577	0.317545	-0.0675785
Shc_pY317-R-C	-0.18123	0.0325815	-0.14683	-0.11459	-0.21239	0.155578	-0.08418	-0.029235	-0.0523155	0.372474	0.038877	-0.095808
SHP-2_pY542-R-C	-0.043154	-0.014427	0.0216445	0.0915365	0.0522055	-0.0639415	0.0685445	0.0432855	0.100784	-0.643456	0.168073	0.0874955
SHP2-R-V	0.09062	0.053009	-0.0910395	0.0361395	0.0019995	0.0567415	-0.173033	0.0362505	-0.10611	-0.082352	-0.123902	-0.0996575
SIRP-alpha-R-V	0.033522	-0.05064	-0.0445765	-0.0058775	0.0803095	-0.143515	0.0166485	0.246876	-0.110074	0.07679	0.144614	0.516659
SLC1A5-R-C	-0.0780555	-0.0916985	-0.107769	-0.079854	-0.005555	-0.072572	0.025306	-0.061455	0.0048065	0.0175965	0.043313	0.10883
Slfn11-G-C	-0.0845585	0.0139695	0.078349	0.061619	-0.000784	0.089507	0.033916	-0.006912	0.136323	-0.0064355	-0.026766	0.190004
Smad1-R-V	-0.0065375	-0.147097	-0.046901	-0.118248	0.029321	0.012108	0.041905	0.04644	0.0593485	-0.0172795	-0.011206	0.026574
Smad3-R-V	-0.0560615	-0.0017575	0.063546	0.116635	0.014943	-0.05191	0.003241	0.134601	-0.0601305	-0.0206745	-0.070373	0.005942
Smad4-R-V	0.122377	0.16986	-0.0755745	-0.0582085	0.0410455	-0.0535225	0.555854	0.0883265	-0.189675	-0.155071	0.0026935	-0.282326
SOD2-R-V	0.0250275	-0.0397755	-0.000684	0.245167	-0.026728	0.530861	-0.009674	0.025288	-0.0529045	-0.0303205	-0.055371	-0.011658
Sox17-R-V	0.0468315	0.0547845	-0.003775	-0.183444	-0.006219	0.141202	-0.062829	-0.047115	-0.0323105	0.0063815	-0.005525	0.066085
Sox2-R-V	-0.0888905	-0.0637355	0.060683	0.08553	0.006423	-0.056321	-0.023608	0.102104	0.0154655	0.0056185	-0.041609	-0.01944
SOX7-R-V	-0.0931745	-0.0156355	-0.125251	-0.071356	-0.125196	-0.012149	-0.019168	0.051113	-0.0392975	0.0434375	0.001973	-0.082119
Src-R-V	0.223366	0.060647	0.130917	-0.0889245	-0.199291	0.242606	0.0597915	0.0791985	-0.166694	0.018818	-0.618583	-0.169563
Src_pY416-R-V	-0.245521	0.0519755	-0.240442	0.04464	-0.081611	-0.12125	-0.006818	0.12501	0.0371565	0.0961785	0.293765	-0.003591
Src_pY527-R-V	-0.487065	-0.0616185	-0.037562	-0.203677	-0.126577	-0.01675	0.348738	-0.020981	0.157272	0.27313	0.149925	0.130055
Stat1_pY701-R-V	0.039742	-0.030688	-0.0483945	0.0088175	-0.0031925	0.107576	-0.0305515	-0.0581195	-0.013153	0.015234	0.0301375	0.0190595
Stat3-R-C	-0.12554	-0.107757	-0.0760485	-0.135309	-0.0219875	-0.0200645	-0.0087585	-0.114617	0.104859	0.034029	-0.0551515	-0.0833885
Stat3_pY705-R-C	-0.024007	-0.016625	8.55e-05	-0.0217005	0.0059065	0.126503	-0.0749545	-0.19839	0.064855	0.043282	-0.0351495	0.138617
Stat5a-R-V	0.096061	0.011862	0.769088	0.0052815	0.694756	0.627622	0.288774	-0.47545	0.337285	-0.208893	-0.155483	-0.222852
Stathmin-1-R-V	-0.499067	0.0280145	0.070313	0.033593	-0.030435	0.109089	0.11051	0.069822	0.0819155	-0.0006695	-0.025831	0.094911
STING-R-V	0.299686	0.216774	0.0648935	0.273556	0.29278	0.0761295	-0.122047	-0.200344	-0.727023	-0.565559	-0.573628	-0.696738
Synaptophysin-R-C	0.157176	0.140246	-0.08294	0.160416	0.054339	0.074483	-0.159887	0.22576	-0.119365	-0.114788	-0.160994	-0.15361
TAZ-R-V	-0.151515	-0.0356165	-0.018244	0.067078	0.013091	-0.106763	0.044549	0.033185	0.0556685	0.0302115	-0.020756	-0.002979
TEAD-R-C	-0.0660895	-0.0080725	-0.147836	-0.072908	-0.145268	0.012714	0.059907	0.05759	0.0266735	0.0418175	0.122506	-0.030681
TFAM-R-V	-0.0163055	-0.0060605	-0.149848	-0.058413	-0.157201	0.085569	-0.004802	-0.045915	0.0888925	0.150117	0.194776	0.162812
TFRC-R-V	0.601364	-0.0515215	0.320996	0.285264	0.19326	0.499173	0.496687	-0.218054	-0.722778	-0.62583	-0.675623	-0.663272
TIGAR-R-V	0.0396315	-0.0561125	0.058395	0.073887	-0.058333	0.143371	0.057066	0.081087	-0.0130385	0.0671475	0.0482	0.095975
TRIM24-R-C	-0.057585	0.025275	-0.0321735	-0.0655985	-0.0274885	0.0686705	-0.0384575	0.0116565	0.05234	0.00207	0.0160095	0.0191745
TRIM25-R-C	-0.11245	0.0708605	0.778002	-0.691979	0.02409	0.188764	-0.093138	-0.906018	0.204079	-0.0911375	0.081981	0.044902
TRIP13-R-V	0.0669615	0.0944165	-0.016907	0.012274	-0.093461	-0.01339	-0.041272	0.002302	-0.108064	-0.0991375	0.108419	-0.077499
TROP2-R-V	0.309092	0.48173	0.998125	-0.114789	0.0455655	0.264699	0.506781	-0.457803	-0.500913	-0.319522	-0.259773	-0.158624
TSC1-R-V	0.0045185	0.0029265	0.081328	0.120984	0.010259	0.245238	-0.009263	0.015711	0.0056375	-0.0156885	-0.039236	0.022277
TTF1-R-V	-0.0072465	-0.0053205	-0.033009	0.072214	-0.052743	0.010236	0.026928	0.099227	-0.0104445	0.0326655	0.08178	0.040551
Tuberin-R-V	0.009645	0.002438	-0.0481785	-0.220079	0.0107475	0.377933	0.0116975	-0.223976	-0.113333	-0.063421	-0.0238455	-0.0239455
Tuberin_pT1462-R-V	-0.189807	0.218955	-0.142763	-0.0751905	0.0598235	-0.345324	0.0619875	-0.177077	-0.024078	-0.014289	0.12731	-0.0429215
TUFM-R-V	0.0114795	0.0459825	-0.010552	-0.054814	0.023732	0.040489	-0.072222	-0.218297	-0.156744	-0.160812	-0.202038	0.003131
Tyro3-R-V	0.065215	-0.007315	0.0085665	0.15702	-0.0020495	-0.0916225	-0.0134095	0.324551	-0.125407	0.006661	0.285973	0.243451
U-Histone-H2B-R-C	-1.09898	-0.152652	-0.206844	0.0538155	-0.155132	-0.0559215	0.49735	0.301341	0.798024	0.845003	0.766594	0.902846
UBAC1-R-V	-0.0342525	-0.119543	0.031194	-0.06491	0.09467	0.064332	-0.042191	0.117311	0.20241	-0.0126975	0.063111	0.104078
ULK1_pS757-R-C	-0.0421895	0.222851	0.257855	0.107438	0.198749	0.080284	0.05745	-0.240735	-0.0489165	-0.134539	-0.257093	-0.348523
UVRAG-R-C	-0.152245	-0.069853	0.0882835	0.0469035	0.0309805	-0.0433045	-0.0229305	-0.0738925	0.080334	-0.018939	-0.115621	0.0436345
VASP-R-V	0.028832	-0.00927	-0.0966915	-0.0495955	-0.109932	0.108824	0.131132	0.0361475	0.066322	0.036615	0.155114	0.0669085
VAV1-R-C	0.0287425	-0.0560335	-0.030145	0.135295	0.118273	0.246648	0.1025	0.163305	-0.0296425	-0.0259335	0.064779	-0.072965
VEGFR-2-R-V	-0.0223155	0.0140845	-0.169993	0.076199	0.01055	0.402766	-0.004471	-0.226498	-0.0990725	-0.0142885	-0.024777	0.36955
VEGFR2_pY1175-R-C	-0.0660745	0.0538705	-0.076881	-0.059986	-0.091576	-0.030098	-0.078036	-0.038661	-0.0182665	0.0231475	0.18731	0.161556
VHL-R-C	-0.0148675	-0.0443255	-0.009886	-0.015496	0.011833	0.13498	0.069539	-0.110557	-0.0148095	0.0002085	-0.013293	0.047854
Wee1-R-C	0.198299	0.162095	0.150858	-0.0387415	-0.0775575	-0.0052495	0.0239945	-0.153898	-0.084478	-0.127121	-0.141671	-0.295888
Wee1_pS642-R-C	0.190634	0.0370105	0.024368	0.038898	-0.048833	0.059453	-0.071562	-0.070457	-0.13014	-0.101246	-0.128219	-0.108426
WIPI1-R-C	-0.0684165	0.0427695	0	0.272255	0.026042	-0.088255	-0.072347	-0.242661	-0.103895	-0.0269665	-0.318022	-0.131821
WIPI2-R-C	-0.757962	-0.0800615	-0.154164	-0.338709	-0.032282	-0.108602	0.328899	0.22449	0.573929	0.508651	0.373959	0.382251
WTAP-R-V	0.0990885	0.0088345	0.025049	-0.014508	0.006397	-0.209861	0.115497	0.224261	-0.473818	-0.0390055	0.294598	0.021208
XBP-1-G-C	-0.541119	0.11278	-0.0075	-0.022654	-0.026224	0.074837	-0.280356	0.096301	0.0918705	0.0382655	-0.086384	0.059075
XIAP-R-C	-0.125819	-0.098133	0.0322825	-0.0530795	0.0302165	0.0672615	-0.0748415	-0.0626325	0.081563	0.019953	-0.13532	0.172403
XPF-R-C	0.078083	-0.102017	0.0375555	-0.0656655	0.0073565	-0.192919	-0.0519475	0.320041	-0.158218	0.064444	0.262369	-0.0981485
XRCC1-R-C	0.011038	-0.01898	0.0331195	0.0849015	-0.0014275	0.0563035	-0.0468095	0.0555575	0.018123	0.013469	0.0219585	0.0320755
YAP-R-C	-0.0502595	0.0256325	-0.093041	-0.100292	-0.012447	-0.045058	0.015923	-0.001324	-0.0095185	-0.0085775	0.030678	-0.095284
YAP_pS127-R-V	-0.017488	0.028913	-0.0500905	0.0704005	0.0404215	-0.107282	0.0188725	0.150384	-0.006591	-0.012595	0.0955895	-0.0618575
YB1_pS102-R-V	0.0197645	-0.0734115	0.125486	0.18365	0.034789	-0.201337	0.059418	0.179194	0.0788955	0.12908	0.023593	0.114874
YES1-R-V	0.038274	0.027345	-0.0712745	-0.115754	-0.0931705	0.0384735	0.0501365	-0.0342255	-0.032711	0	-0.0275325	-0.0659425
YTHDF2-R-V	0.0783095	0.0337345	0.473462	-0.271602	-0.274965	-0.071684	0.747991	-0.146937	0.0431205	-0.270141	0.188242	-0.09663
YTHDF3-R-C	0.06701	0.170501	0.189584	-0.0737085	0.108712	-0.200054	0.0251555	-0.0952215	0.020361	-0.019311	-0.0340085	-0.0853305
ZAP-70-R-V	0.095634	-0.070986	0.175671	0.154678	0.11864	-0.20305	-0.0699445	0.390746	-0.145206	-0.020105	0.177229	0.141581
ZEB1-R-V	0.018848	0.002285	-0.0058305	0.0450115	-0.0651515	0.0360225	0.0292205	0.112101	-0.002844	0.02506	0.0318225	0.0193795
